# Supplementary material for: Isoflurane vs. Propofol Sedation in Patients with Severe Stroke: A Clinical Proof-of-Concept-Study
Source: J Clin Med. 2025 Feb 26;14(5):1594. doi: 10.3390/jcm14051594 (PMC11901015; doi:10.3390/jcm14051594)
Supplement: Supplementary file 1 [file jcm-14-01594-s001.zip]

Archive with 1 entries (1 files):
- jcm-3465442-supplementary.pdf
